# Supplementary material for: Multi-scenario land use change simulation and spatial-temporal evolution of carbon storage in the Yangtze River Delta region based on the PLUS-InVEST model
Source: PLoS One. 2025 Jan 24;20(1):e0316255. doi: 10.1371/journal.pone.0316255 (PMC11760564; doi:10.1371/journal.pone.0316255)
Supplement: S1 Dataset — (ZIP) [file pone.0316255.s001.zip]

Archive with 13 entries (10 files):
- Supporting Information/
- Supporting Information/Minimal data set/
- Supporting Information/Minimal data set/Accuracy Verification.xlsx
- Supporting Information/Minimal data set/Carbon Stock.xlsx
- Supporting Information/Minimal data set/The contribution of driving factors/
- Supporting Information/Minimal data set/The contribution of driving factors/Contribution0.csv
- Supporting Information/Minimal data set/The contribution of driving factors/Contribution1.csv
- Supporting Information/Minimal data set/The contribution of driving factors/Contribution2.csv
- Supporting Information/Minimal data set/The contribution of driving factors/Contribution3.csv
- Supporting Information/Minimal data set/The contribution of driving factors/Contribution4.csv
- Supporting Information/Minimal data set/The contribution of driving factors/Contribution5.csv
- Supporting Information/Minimal data set/The contribution of driving factors/Contribution6.csv
- Supporting Information/Minimal data set/The contribution of driving factors/Contribution7.csv
