# Supplementary material for: Multi-scenario land use change simulation and spatial-temporal evolution of carbon storage in the Yangtze River Delta region based on the PLUS-InVEST model
Source: PLoS One. 2025 Jan 24;20(1):e0316255. doi: 10.1371/journal.pone.0316255 (PMC11760564; doi:10.1371/journal.pone.0316255)
Supplement: S1 Dataset — (ZIP) [file pone.0316255.s001.zip › Supporting Information/Minimal data set/Carbon Stock.xlsx]

## Sheet: Sheet1
		Type	2000	2010	2020	Natural development scenario in 2030	Ecological protection scenario in 2030	Cropland protection scenario in 2030	Urban development scenario in 2030	Balanced development scenario in 2030
		Cropland	142.331	135.457	121.771	111.686	114.366	118.195	110.28	123.867
		Woodland	93.2903	92.3408	92.175	91.6953	92.8824	91.8912	91.3999	92.1672
		Grassland	8.09175	8.44922	8.37007	8.37592	8.195	7.87071	8.21023	8.3849
		Watershed	15.5581	16.0476	17.4735	18.3197	18.4022	18.4951	18.1972	15.3336
		Developed land	11.6831	17.1557	26.7157	33.6574	30.975	28.6861	35.1422	27.5054
		Unused land	0.00334527	0.00453872	0.033938	0.0306123	0.0241446	0.023629	0.027754	0.0343
