# Supplementary material for: Multi-scenario land use change simulation and spatial-temporal evolution of carbon storage in the Yangtze River Delta region based on the PLUS-InVEST model
Source: PLoS One. 2025 Jan 24;20(1):e0316255. doi: 10.1371/journal.pone.0316255 (PMC11760564; doi:10.1371/journal.pone.0316255)
Supplement: S1 Dataset — (ZIP) [file pone.0316255.s001.zip › Supporting Information/Minimal data set/The contribution of driving factors/Contribution0.csv]

RMSE_original	0.132593
Factors	DEM.tif	GDP2020.tif	POP2020.tif	PRE.tif	P_DL1.tif	P_DL2.tif	P_DL3.tif	P_HW.tif	P_TL.tif	P_water.tif	QW.tif	Slope.tif	Soil.tif
RMSE_noise	0.292129	0.333928	0.337361	0.281326	0.224099	0.239789	0.258415	0.23021	0.209062	0.327699	0.306599	0.271173	0.174412
Contribution:	0.0905171	0.114233	0.116181	0.0843879	0.0519185	0.0608207	0.0713888	0.0553856	0.0433871	0.110699	0.098727	0.0786276	0.0237271
