# Supplementary material for: Multi-scenario land use change simulation and spatial-temporal evolution of carbon storage in the Yangtze River Delta region based on the PLUS-InVEST model
Source: PLoS One. 2025 Jan 24;20(1):e0316255. doi: 10.1371/journal.pone.0316255 (PMC11760564; doi:10.1371/journal.pone.0316255)
Supplement: S1 Dataset — (ZIP) [file pone.0316255.s001.zip › Supporting Information/Minimal data set/The contribution of driving factors/Contribution1.csv]

Factors	RMSE_noise	Contribution:
forest land	0.135674	0.0265345
Distance to railroad	0.154714	0.0416348
Distance to tertiary roads	0.160901	0.0465412
Distance to secondary roads	0.168756	0.0527713
Distance to primary roads	0.169308	0.0532089
Average annual temperature	0.175412	0.05805
Average annual rainfall	0.179828	0.0615518
Distance to highway	0.189374	0.0691228
Distance to water	0.199897	0.0774682
DEM	0.232442	0.103279
Population	0.251845	0.118667
GDP	0.258052	0.12359
Slope	0.313519	0.16758
