# Supplementary material for: Multi-scenario land use change simulation and spatial-temporal evolution of carbon storage in the Yangtze River Delta region based on the PLUS-InVEST model
Source: PLoS One. 2025 Jan 24;20(1):e0316255. doi: 10.1371/journal.pone.0316255 (PMC11760564; doi:10.1371/journal.pone.0316255)
Supplement: S1 Dataset — (ZIP) [file pone.0316255.s001.zip › Supporting Information/Minimal data set/The contribution of driving factors/Contribution2.csv]

RMSE_original	0.0881787
Factors	DEM.tif	GDP2020.tif	POP2020.tif	PRE.tif	P_DL1.tif	P_DL2.tif	P_DL3.tif	P_HW.tif	P_TL.tif	P_water.tif	QW.tif	Slope.tif	Soil.tif
RMSE_noise	0.238989	0.250074	0.200018	0.207323	0.136784	0.145347	0.143892	0.147035	0.147109	0.146001	0.172133	0.233373	0.124708
Contribution:	0.131544	0.141213	0.0975517	0.103924	0.0423958	0.0498649	0.0485961	0.0513369	0.051402	0.0504355	0.0732292	0.126645	0.031863
