# Supplementary material for: Multi-scenario land use change simulation and spatial-temporal evolution of carbon storage in the Yangtze River Delta region based on the PLUS-InVEST model
Source: PLoS One. 2025 Jan 24;20(1):e0316255. doi: 10.1371/journal.pone.0316255 (PMC11760564; doi:10.1371/journal.pone.0316255)
Supplement: S1 Dataset — (ZIP) [file pone.0316255.s001.zip › Supporting Information/Minimal data set/The contribution of driving factors/Contribution3.csv]

RMSE_original	0.0219161
Factors	DEM.tif	GDP2020.tif	POP2020.tif	PRE.tif	P_DL1.tif	P_DL2.tif	P_DL3.tif	P_HW.tif	P_TL.tif	P_water.tif	QW.tif	Slope.tif	Soil.tif
RMSE_noise	0.152711	0.0571558	0.0665626	0.0523255	0.0330827	0.0328387	0.0319449	0.0305068	0.0609582	0.0284253	0.0381964	0.0331145	0.0233545
Contribution:	0.367126	0.0989135	0.125317	0.0853555	0.0313432	0.0306585	0.0281495	0.0241131	0.109586	0.0182704	0.0456967	0.0314326	0.00403723
