# Supplementary material for: Multi-scenario land use change simulation and spatial-temporal evolution of carbon storage in the Yangtze River Delta region based on the PLUS-InVEST model
Source: PLoS One. 2025 Jan 24;20(1):e0316255. doi: 10.1371/journal.pone.0316255 (PMC11760564; doi:10.1371/journal.pone.0316255)
Supplement: S1 Dataset — (ZIP) [file pone.0316255.s001.zip › Supporting Information/Minimal data set/The contribution of driving factors/Contribution4.csv]

RMSE_original	0.030041
Factors	DEM.tif	GDP2020.tif	POP2020.tif	PRE.tif	P_DL1.tif	P_DL2.tif	P_DL3.tif	P_HW.tif	P_TL.tif	P_water.tif	QW.tif	Slope.tif	Soil.tif
RMSE_noise	0.0981557	0.074795	0.118899	0.111166	0.0626018	0.0452663	0.0815567	0.0591972	0.048347	0.0515114	0.0623873	0.149402	0.0819244
Contribution:	0.104043	0.0683603	0.135729	0.123916	0.0497356	0.0232561	0.0786886	0.0445352	0.0279619	0.0327954	0.049408	0.182321	0.0792502
