# Supplementary material for: Multi-scenario land use change simulation and spatial-temporal evolution of carbon storage in the Yangtze River Delta region based on the PLUS-InVEST model
Source: PLoS One. 2025 Jan 24;20(1):e0316255. doi: 10.1371/journal.pone.0316255 (PMC11760564; doi:10.1371/journal.pone.0316255)
Supplement: S1 Dataset — (ZIP) [file pone.0316255.s001.zip › Supporting Information/Minimal data set/The contribution of driving factors/Contribution5.csv]

RMSE_original	0.101274
Factors	DEM.tif	GDP2020.tif	POP2020.tif	PRE.tif	P_DL1.tif	P_DL2.tif	P_DL3.tif	P_HW.tif	P_TL.tif	P_water.tif	QW.tif	Slope.tif	Soil.tif
RMSE_noise	0.407617	0.254597	0.246554	0.203883	0.164345	0.185696	0.174832	0.162126	0.168286	0.308117	0.228775	0.318002	0.183479
Contribution:	0.181296	0.0907375	0.0859774	0.0607244	0.0373256	0.049961	0.043532	0.0360123	0.0396578	0.122411	0.0754558	0.128261	0.0486493
