# Supplementary material for: Multi-scenario land use change simulation and spatial-temporal evolution of carbon storage in the Yangtze River Delta region based on the PLUS-InVEST model
Source: PLoS One. 2025 Jan 24;20(1):e0316255. doi: 10.1371/journal.pone.0316255 (PMC11760564; doi:10.1371/journal.pone.0316255)
Supplement: S1 Dataset — (ZIP) [file pone.0316255.s001.zip › Supporting Information/Minimal data set/The contribution of driving factors/Contribution6.csv]

RMSE_original	0.135639
Factors	DEM.tif	GDP2020.tif	POP2020.tif	PRE.tif	P_DL1.tif	P_DL2.tif	P_DL3.tif	P_HW.tif	P_TL.tif	P_water.tif	QW.tif	Slope.tif	Soil.tif
RMSE_noise	0.360835	0.313474	0.400978	0.240142	0.246949	0.272494	0.331844	0.23564	0.211764	0.354666	0.249022	0.338828	0.181972
Contribution:	0.114006	0.0900293	0.134328	0.0529049	0.056351	0.0692834	0.099329	0.0506258	0.0385383	0.110883	0.0574003	0.102865	0.0234561
