# Supplementary material for: Multi-scenario land use change simulation and spatial-temporal evolution of carbon storage in the Yangtze River Delta region based on the PLUS-InVEST model
Source: PLoS One. 2025 Jan 24;20(1):e0316255. doi: 10.1371/journal.pone.0316255 (PMC11760564; doi:10.1371/journal.pone.0316255)
Supplement: S1 Dataset — (ZIP) [file pone.0316255.s001.zip › Supporting Information/Minimal data set/The contribution of driving factors/Contribution7.csv]

RMSE_original	0.0114655
Factors	DEM.tif	GDP2020.tif	POP2020.tif	PRE.tif	P_DL1.tif	P_DL2.tif	P_DL3.tif	P_HW.tif	P_TL.tif	P_water.tif	QW.tif	Slope.tif	Soil.tif
RMSE_noise	0.0360933	0.0231713	0.0206272	0.0249798	0.017323	0.0295767	0.0161985	0.0143089	0.013847	0.0233507	0.0348295	0.0722218	0.0213021
Contribution:	0.123896	0.0588884	0.0460902	0.0679867	0.0294676	0.0911125	0.0238101	0.0143043	0.0119806	0.0597912	0.117538	0.305649	0.0494851
